# Supplementary material for: Spatial Architecture of B7-H3-Expressing Cell Subpopulations Predicts Patient Prognosis in Lung Cancer Brain Metastases: A Pilot Study
Source: Cancers (Basel). 2026 Jul 14;18(14):2252. doi: 10.3390/cancers18142252 (PMC13406226; doi:10.3390/cancers18142252)
Supplement: Supplementary file 1 [file cancers-18-02252-s001.zip]

Archive with 4 entries (4 files):
- SFigS1.tif
- SFigS2.tif
- SFigS3.tif
- SFigS4.tif
